# Supplementary material for: Mediterranean Diet, Ketogenic Diet or MIND Diet for Aging Populations with Cognitive Decline: A Systematic Review
Source: Life (Basel). 2023 Jan 6;13(1):173. doi: 10.3390/life13010173 (PMC9866105; doi:10.3390/life13010173)
Supplement: Supplementary file 1 [file life-13-00173-s001.zip]

Archive with 1 entries (1 files):
- life-2101309-supplementary.pdf
